# Supplementary material for: Tetrahydropyrazolopyridinones as a Novel Class of Potent and Highly Selective LIMK Inhibitors
Source: J Med Chem. 2025 Aug 6;68(16):17427–56. doi: 10.1021/acs.jmedchem.5c00974 (PMC12406257; doi:10.1021/acs.jmedchem.5c00974)
Supplement: Supplementary file 2 [file jm5c00974_si_002.csv]

Compound	Smiles	Enzymatic		Binding affinity		NanoBRET		AlphaLISA	Human microsomal Clint	Rat microsomal Clint	Caco-2				Aq. Solubility	IV Dose	Clint	VD	T½	AUCinf	B:P ratio	PO Dose	Cmax	Tmax	F	Kinome S35
		pIC50		pKd		pIC50		pIC50	(µL/min/mg)	(µL/min/mg)	Papp A-B (x 10-6 cm/s)	ER	Mean % recovery		(µM, pH 7)	(mg/kg)	(mL/min/kg)	(L/kg)	(h)	(h.ng/mL)		Route	(ng/mL)	(h)	(%)	(%Ctrl)
		LIMK1	LIMK2	LIMK1	LIMK2	LIMK1	LIMK2	p-cofilin					A-B	B-A
7	O=C1N(C)C2=CC=C(Cl)C=C2OC[C@@H]1N3CCC4=C(C(N)=O)N(CC5=CC=CC=C5)N=C4C3=O	7.17	7.82	7.21	7.06	6.74 ± 0.15	7.02 ± 0.07	7.06 ± 0.04			5.11 ± 0.51	13.9	85.9	74.2
8	N#CC1=CC=C(N2C)C(OC[C@H](N3CCC4=C(Cl)N(CC5=CC=CC=C5)N=C4C3=O)C2=O)=C1	<5	5.22	nd	nd	nd	nd	nd			nd	nd	nd	nd
9	O=C(C1=NC(CC2=CC=CC=C2)=NN1)N[C@@H]3C(N(C)C4=CC=CC=C4OC3)=O	5.04	5.03	nd	nd	nd	nd	nd			nd	nd	nd	nd
10	O=C(C1=NOC(CC2=CC=CC=C2)=C1)N[C@@H]3C(N(C)C4=CC=CC=C4OC3)=O	5.39	<5	nd	nd	nd	nd	nd			nd	nd	nd	nd
11	O=C(C1=NC(CC2=CC=CC=C2)=NN1)N[C@H]3CCC4=CC(F)=CC(F)=C4NC3=O	5.13	5.12	nd	nd	nd	nd	nd			nd	nd	nd	nd
19	O=C1N(C)C2=CC=C(Cl)C=C2OC[C@@H]1N3CCC4=C(Br)N(CC5=CC=CC=C5)N=C4C3=O	5.29 ± 0.57	5.91 ± 0.35	nd	nd	nd	nd	nd			6.84 ± 0.16	1.2	36.5	25.9
20	O=C(C1=NN(CC2=CC=CC=C2)C3=C1CCN([C@@H]4C(N(C)C5=CC=C(Cl)C=C5OC4)=O)C3=O)N	5.24	5.53	nd	nd	nd	nd	nd			nd	nd	nd	nd
21	O=C(C1=C(CCN2[C@@H]3C(N(C)C4=CC=CC=C4OC3)=O)C(C2=O)=NN1CC5=CC=CC=C5)N	6.98 ± 0.03	7.95 ± 0.09	7.73 ± 0.04	7.25 ± 0.04	6.15	6.29	6.58 ± 0.04			3.06 ± 0.08	14.6	91.2	85.3
22	O=C(C1=NN(CC2=CC=CC=C2)C3=C1CCN([C@@H]4C(N(C)C5=CC=CC=C5OC4)=O)C3=O)N	<5	<5	nd	nd	nd	nd	nd			nd	nd	nd	nd
23	O=C(C1=C(CCN2[C@@H]3C(N(C)C4=CC=CC=C4OC3)=O)C(C2=O)=NN1CC5=CC=CC=C5)NC	5.76	5.82	nd	nd	nd	nd	nd			nd	nd	nd	nd
24	O=C(C1=NN(CC2=CC=CC=C2)C3=C1CCN([C@@H]4C(N(C)C5=CC=CC=C5OC4)=O)C3=O)NC	<5	<5	nd	nd	nd	nd	nd			nd	nd	nd	nd
25	O=C(C1=C(CCN2[C@@H]3C(N(C)C4=CC=CC=C4OC3)=O)C(C2=O)=NN1CC5=CC=CC=C5)N(C)C	<5	<5	nd	nd	nd	nd	nd			nd	nd	nd	nd
26	O=C(C1=NN(CC2=CC=CC=C2)C3=C1CCN([C@@H]4C(N(C)C5=CC=CC=C5OC4)=O)C3=O)N(C)C	<5	<5	nd	nd	nd	nd	nd			nd	nd	nd	nd
29	O=C(C1=NN(CC2=CC=CC=C2)C(C(N)=O)=C1)N[C@@H]3C(N(C)C4=CC=CC=C4OC3)=O	<5	5.16	nd	nd	nd	nd	nd			nd	nd	nd	nd
31	O=C(C1=CC(CC(N(CC2=CC=CC=C2)CC3CC3)=O)=NN1CC4=CC=CC=C4)N	nd	nd	nd	nd	<5	<5	<5			nd	nd	nd	nd
32	O=C(C1=NN(CC2=CC=CC=C2)C(C(N)=O)=C1)N(CC3=CC=CC=C3)CC4CC4	<5	<5	nd	nd	<5	<5	<5			18.8 ± 1.89	2	40.5	66.2
33	O=C(N[C@@H]1C(N(C)C2=CC=C(Cl)C=C2OC1)=O)C3=CC=C(S(=O)(NC4=CC=CC=C4)=O)C=C3	5.01	5.22	nd	nd	<5	<5	<5			nd	nd	nd	nd
34	O=C(C1=C(CCN2CC3=CC=CC=C3)C(C2=O)=NN1CC4=CC=CC=C4)N	6.16	7.03	6.80 ± 0.11	7.29 ± 0.05	5.77 ± 0.13	6.04 ± 0.01	6.20 ± 0.43			7.00 ± 0.74	6.79	85.4	85.6
55	O=C(C1=C(CCN2CC3=CC=CC=C3)C(C2=O)=NN1CC4=CC=CC=C4)OC	nd	nd	<5	<5	nd	nd	nd			40.6 ± 0.95	0.85	72.3	63.2
57	O=C(C1=NN(CC2=CC=CC=C2)C3=C1CCN(CC4=CC=CC=C4)C3=O)N	<5	<5	nd	nd	<5	<5	<5			28.3 ± 1.22	0.96	63.2	66.5
58	O=C(C1=C(CCN2CCC3=CC=CC=C3)C(C2=O)=NN1CC4=CC=CC=C4)N	nd	nd	5.31 ± 0.01	6.29 ± 0.03	nd	nd	nd			nd	nd	nd	nd
59	O=C(C1=C(CCN2CCOC3=CC=CC=C3)C(C2=O)=NN1CC4=CC=CC=C4)N	nd	nd	5.87 ± 0.09	7.02 ± 0.00	nd	nd	nd			10.0 ± 0.52	5.54	82.9	81.5
60	O=C(C1=C(CCN2CC3=CC=C(O)C=C3)C(C2=O)=NN1CC4=CC=CC=C4)N	nd	nd	6.08 ± 0.09	7.28 ± 0.05	nd	nd	nd			nd	nd	nd	nd
61	O=C(C1=C(CCN2CC3=CC=C(OC)C=C3)C(C2=O)=NN1CC4=CC=CC=C4)N	nd	nd	5.95 ± 0.23	6.69 ± 0.21	nd	nd	nd			nd	nd	nd	nd
62	O=C(C1=C(CCN2CCC3=CC=CC(O)=C3)C(C2=O)=NN1CC4=CC=CC=C4)N	nd	nd	5.31 ± 0.04	5.92 ± 0.08	nd	nd	nd			nd	nd	nd	nd
63	O=C(C1=C(CCN2CCC3=CC=CC(OC)=C3)C(C2=O)=NN1CC4=CC=CC=C4)N	nd	nd	<5	6.24 ± 0.23	nd	nd	nd			nd	nd	nd	nd
64	O=C(C1=C(CCN2CCOC)C(C2=O)=NN1CC3=CC=CC=C3)N	nd	nd	5.13 ± 0.14	5.90 ± 0.06	nd	nd	nd			1.93 ± 0.30	11	87.1	96.1
65	O=C(C1=C(CCN2CC(N(C)C)=O)C(C2=O)=NN1CC3=CC=CC=C3)N	nd	nd	<5	5.28 ± 0.03	nd	nd	nd			nd	nd	nd	nd
66	O=C(C1=C(CCN2C(C3=CC=CC=C3)CCO)C(C2=O)=NN1CC4=CC=CC=C4)N	nd	nd	6.73 ± 0.01	6.65 ± 0.07	nd	nd	nd			0.38 ± 0.17	86.9	84.2	84.3
67	O=C(C1=C(CCN2CCC3=CC=CC=C3)C(C2=O)=NN1CC4=CC=CC=C4)O	nd	nd	<5	<5	nd	nd	nd			nd	nd	nd	nd
68	O=C(C1=C(CCN2C(C3CC3)C4=CC=CC=C4)C(C2=O)=NN1CC5=CC=CC=C5)N	nd	nd	7.37 ± 0.11	6.87 ± 0.02	nd	nd	nd			8.29 ± 0.44	6.32	77.2	65.2
69	O=C(C1=C(CCN2[C@H](C3CC3)C4=CC=CC=C4)C(C2=O)=NN1CC5=CC=CC=C5)N	nd	nd	7.80 ± 0.20	7.12 ± 0.00	6.73 ± 0.09	7.18 ± 0.18	6.89 ± 0.02	48	96	10.1 ± 0.07	5.52	81.5	82.2	85	0.2	13	0.5	0.6	262	0.02	3	26.7	0.4	2	0.005
70	O=C(C1=C(CCN2[C@@H](C3CC3)C4=CC=CC=C4)C(C2=O)=NN1CC5=CC=CC=C5)N	nd	nd	6.87 ± 0.05	6.73 ± 0.12	nd	nd	nd			nd	nd	nd	nd
71	O=C(C1=C(CCN2C(C3CC3)C4=CC=CC=C4NCCOC)C(C2=O)=NN1CC5=CC=CC=C5)N	nd	nd	<5	<5	nd	nd	nd			nd	nd	nd	nd
72	O=C(C1=CN=CS1)NCC(N2CCC3=C(C(N)=O)N(CC4=CC=CC=C4)N=C3C2=O)C5=CC=CC=C5	nd	nd	6.27 ± 0.05	5.92 ± 0.08	nd	nd	nd			nd	nd	nd	nd
81	O=C(C1=C(CCN2CC3=CC=CC=C3)C(C2=O)=NN1CC4=CC=CC=C4)O	nd	nd	<5	<5	nd	nd	nd			nd	nd	nd	nd
82	O=C(C1=C(CCN2CC3=CC=CC=C3)C(C2=O)=NN1CC4=CC=CC=C4)NC	nd	nd	<5	<5	nd	nd	nd			12.8 ± 0.53	4.29	76.1	85.7
83	O=C(C1=C(CCN2CC3=CC=CC=C3)C(C2=O)=NN1CC4=CC=CC=C4)NC5CC5	nd	nd	<5	<5	nd	nd	nd			nd	nd	nd	nd
84	O=C(C1=C(CCN2CC3=CC=CC=C3)C(C2=O)=NN1CC4=CC=CC=C4)NC5=CC=CC=C5	nd	nd	<5	<5	nd	nd	nd			nd	nd	nd	nd
85	O=C(C1=C(CCN2CC3=CC=CC=C3)C(C2=O)=NN1CC4=CC=CC=C4)NCCOC	nd	nd	<5	<5	nd	nd	nd			nd	nd	nd	nd
86	O=C(C1=C(CCN2CC3=CC=CC=C3)C(C2=O)=NN1CC4=CC=CC=C4)NCCN(C)C	nd	nd	<5	<5	nd	nd	nd			nd	nd	nd	nd
88	O=C(C1=C(CCN2CC3=CC=CC=C3)C(C2=O)=NN1CC4=CC=CC=C4)NCCO	nd	nd	<5	<5	nd	nd	nd			nd	nd	nd	nd
89	O=C1C2=NN(CC3=CC=CC=C3)C(C4=NN=CO4)=C2CCN1CC5=CC=CC=C5	nd	nd	<5	<5	nd	nd	nd			44.5 ± 1.86	1.09	84.4	85.6
90	O=C1C2=NN(CC3=CC=CC=C3)C(C4=NCCO4)=C2CCN1CC5=CC=CC=C5	nd	nd	<5	<5	nd	nd	nd			38.5 ± 2.84	1.04	69.8	71
91	N#CC1=C(CCN2CC3=CC=CC=C3)C(C2=O)=NN1CC4=CC=CC=C4	nd	nd	5.28 ± 0.05	5.12 ± 0.07	nd	nd	nd			35.0 ± 0.22	0.97	72.3	64.3
